# Supplementary material for: Stakeholder experience with artificial intelligence in healthcare: a bibliometric study of satisfaction, trust, acceptance, and patient engagement
Source: Front Digit Health. 2026 Jun 25;8:1842497. doi: 10.3389/fdgth.2026.1842497 (PMC13346075; doi:10.3389/fdgth.2026.1842497)
Supplement: Supplementary file 3 [file Table1.xlsx]

## Sheet: Sheet1
Study	Scope and data source	Primary focus	Gap relative to the present study
Hamsal and Binsar, 2025 (95)	Broad healthcare-service AI landscape; service transformation and future healthcare delivery	AI-enabled healthcare services, operational change, governance, and future service models	Provides broad contextual evolution but does not focus bibliometrically on satisfaction, trust, acceptance, or patient-professional experience.
Renganathan Senthil et al., 2024 (96)	Scopus-based bibliometric study of AI in healthcare research	General healthcare AI trends, production patterns, thematic mapping, and emerging technical directions	Maps AI-healthcare research broadly; stakeholder experience and satisfaction-related constructs are not the primary analytical target.
Xie et al., 2025 (97)	WoS-based 30-year bibliometric study of healthcare AI	Longitudinal evolution of medical AI, countries, institutions, and broad technical themes including LLMs	Provides macro-level AI-healthcare evolution but does not isolate patient and healthcare-professional satisfaction, trust, or engagement.
Present study	WoSCC and Scopus, 2010-2025; stakeholder, AI-technology, and experience-related search terms	Satisfaction, trust, acceptance, attitude, perception, usability, resistance, patient engagement, XAI, and workforce adaptation	Addresses the human-centered implementation layer of healthcare AI and explicitly distinguishes satisfaction from adjacent constructs.
